# Supplementary material for: Development of an 11-oxoetiocholanolone mini-kit for the quantification of faecal glucocorticoid metabolites in various wildlife species
Source: Conserv Physiol. 2025 Oct 24;13(1):coaf074. doi: 10.1093/conphys/coaf074 (PMC12552035; doi:10.1093/conphys/coaf074)
Supplement: Web_Material_coaf074 [file web_material_coaf074.zip]

Archive with 1 entries (1 files):
- Supplementary Materials_ISWE010.pdf
